# Supplementary material for: TCF7L2 promotes abdominal aortic aneurysm through smooth muscle cell–mediated extracellular matrix remodeling
Source: JCI Insight. 2026 Apr 30;11(12):e195681. doi: 10.1172/jci.insight.195681 (PMC13313545; doi:10.1172/jci.insight.195681)
Supplement: Supporting data values [file jciinsight-11-195681-s040.xlsx]

## Sheet: Figure 2
Figure 2c
Maximum diameter of the suprarenal abdominal aortas (mm)
Tcf7l2fl/fl	Tcf7l2smko
1.57	0.83
1.01	2.14
2.7	0.86
1.26	0.9
2.87	0.98
1.56	0.99
1.14	1.22
1.19
Figure 2d
AAA incidence (%)
Tcf7l2fl/fl	Tcf7l2smko
50 (4/8)	14 (1/7)
Figure 2f
Elastin degradation grade
Tcf7l2fl/fl	Tcf7l2smko
4	1
1	4
4	1
2	0
4	1
4	0
2	1
1
Figure 2i
Survival curve
Suvival days	Tcf7l2fl/fl	Tcf7l2smko
28	0	0
28	0	0
28	0	0
28	0	0
28	0	0
28	0	0
28	0	0
28		0
28		0
28		0
28		0
28		0
28		0
2		1
4	1
13	1
14	1
16	1
17
19	1
20	1
25
Figure 2j
AA incidence (%)
	Tcf7l2fl/fl	Tcf7l2smko
AAA	85.7 (6/7)	38.46 (5/13)
TAA	57.14 (4/7)	7.69 (1/13)

## Sheet: Figure 3
Figure 3a
Relative mRNA level of TCF7L2 (normalized to PPIA)
siCtrl	siTCF7L2
1.01653	0.149201
1.00026	0.124727
0.957142	0.153485
1.02606	0.117138

## Sheet: Figure 4
Figure 4a
Relative mRNA level of Mmp14 (normalized to PPIA)
AngII (days)	Mmp14 mRNA
0	0.84096	1.30057	1.34265	0.861871	0.653948
3	1.2355	1.26882	1.17724	1.75464	1.90816
7	1.53342	3.52489	2.69269	3.29128	2.60112
14	2.03193	2.30121	2.19022	3.80621	2.55494
28	4.59613	1.74653	1.97625	2.75103
Figure 4b
TPM of Mmp14 in AA of AngII-induced AAA mouse model
Saline	Ectasia	Dilate	Dissect
15.39	65.1	74.69	371.32
18.82	60.89	63.39	359.84
18.94	66.92	65.78	198.81
Figure 4c
Relative mRNA level (normalized to PPIA)
	siCtrl			siTCF7L2
TCF7L2	0.991673	0.872832	1.1355	0.0383969	0.0337733	0.0280572
MMP14	0.842585	1.0044	1.15302	0.408458	0.463264	0.34766
Figure 4d
Relative mRNA level (normalized to PPIA)
	AdGFP			AdTCF7L2
TCF7L2	1.05789	0.963449	0.978662	4.88035	4.92141	5.36684
MMP14	0.814468	1.05781	1.12772	1.47607	1.65386	1.76337
Figure 4f
Relative protein level of MMP14 (normalized to β-actin)
siCtrl	siTCF7L2
0.986109	0.785681
1.02498	0.760068
0.988908	0.768204
Figure 4h
Relative protein level of MMP14 (normalized to β-actin)
AdGFP	AdTCF7L2
1.03002	1.92527
0.997264	1.73053
0.972711	1.66503
Figure 4j
ChIP-qPCR at the predicted motif upstream of MMP14
IgG	Anti-TCF7L2
1.10549	15.2544
1.03503	23.4847
0.574294	23.3575
Figure 4k
Relative luciferase activity/Renilla
siCtrl	siTCF7L2
1.12	0.38
0.986	0.367
0.893	0.39
Figure 4l
Relative luciferase activity/Renilla
AdLacZ	AdTCF7L2
0.963	1.65
0.926	1.55
1.11	1.35
Figure 4n
Quantification of MMP14 staining intensity
Tcf7l2fl/fl	Tcf7l2smko
0.83865	0.238527
0.295503	0.577589
1.51676	0.101583
0.692444	0.370495
1.96066	0.622115
1.36886	0.30208
0.569263	0.223536
0.757852

## Sheet: Figure 5
Figure 5a
MMP activity (RFU)
	siCtrl			siTCF7L2
Lenti-GFP	9150	8320	7390	6290	6380	7060
Lenti-MMP14	10500	10200	9890	8400	8470	7150
Figure 5b
Relative mRNA levels (normalized to PPIA)
	siCtrl			siTCF7L2
TIMP1	1.57103	1.69973	1.78024	2.67441	2.54836	2.5836
TIMP2	0.195696	0.212046	0.167396	0.203419	0.215134	0.215302
TIMP3	0.429644	0.398339	0.435277	0.637303	0.567894	0.560397
TIMP4	0.000312439	0.000327597	0.000328165	0.000311127	0.000252967	0.000242028
Figure 5c
Relative mRNA levels (normalized to PPIA)
	AdGFP			AdTCF7L2
TIMP1	1.49971	1.42759	1.53529	1.11852	1.09259	1.03473
TIMP2	0.186709	0.204956	0.209447	0.11258	0.124647	0.111123
TIMP3	0.339686	0.311771	0.343532	0.25881	0.275374	0.273313
TIMP4	0.000282212	0.000352707	0.000362069	0.000424289	0.000580969	0.00056366
Figure 5e
Relative protein level of TIMP3 (normalized to β-actin)
siCtrl	siTCF7L2
0.574167	1.5798
1.0627	1.72197
1.36313	1.87981
Figure 5g
pro-MMP2 band intensity
siCtrl	siTCF7L2
0.843075	1.00734
1.11866	1.02787
1.03827	1.22118
Figure 5h
active-MMP2 band intensity
siCtrl	siTCF7L2
1.28263	0.311294
1.11738	0.423925
0.599992	0.24888

## Sheet: Figure 6
Figure 6b
Adherent area (%)
siCtrl	siTCF7L2
14.6167	17.4777
9.31066	18.7843
9.98337	22.9779
Figure 6d
Adherent area (%)
AdLacZ	AdTCF7L2
10.741	1.71526
3.80004	0.792309
8.80145	1.86021
Figure 6e
Relative mRNA level of ITGB1 (normalized to PPIA)
siCtrl	siTCF7L2
0.936998	2.27178
0.964902	1.98407
1.0981	2.05035
Figure 6g
Relative protein level of ITGB1 (normalized to β-actin)
siCtrl	siTCF7L2
0.912832	1.27786
0.996744	1.4588
1.09042	1.32596
Figure 6h
Relative mRNA level of ITGB1 (normalized to PPIA)
AdLacZ	AdTCF7L2
1.09111	0.574807
0.94813	0.579473
0.96076	0.591681
Figure 6j
Relative protein level of ITGB1 (normalized to β-actin)
AdLacZ	AdTCF7L2
1.23093	0.662809
0.877571	0.655639
0.891494	0.675448
Figure 6l
Adherent area (%)
	siCtrl			siTCF7L2
siCtrl	27.8806	29.3221	31.737	34.1386	37.8045	35.7117
siITGB1	23.3946	23.3074	24.1267	20.9084	24.0283	20.1911
Figure 6n
TPM of Itgb1 in AA of AngII-induced AAA mouse model
Saline	AngII
147.86	100.99
132.98	102.85
299.76	52.27
179.45	75.2

## Sheet: Figure S1
Figure S1b
TPM of TCF/LEF family in human aorta
TCF7L2	TCF7L1	TCF7	LEF1
14.0128	18.16	0.147397	0
4.694	6.03533	2.5317	0.257852
27.3501	24.9945	1.67696	1.25343
20.6224	28.3958	0.199659	0.373659
15.5034	18.4082	0.918117	1.17189
26.0044	26.66	2.02141	1.06899
10.9008	11.8413	3.83434	1.64753

## Sheet: Figure S3
Figure S3a
SBP (mmHg) in AngII model
	Tcf7l2fl/fl								Tcf7l2smko
Pre-infusion	109	106	104	104	101	103	109	102	117	111	108	97	105	110	94
Post-infusion	153	164	156	164	151	155	156	137	147	156	146	159	158	136	165
Figure S3b
Body weight (g) in AngII model
	Tcf7l2fl/fl								Tcf7l2smko
Pre-infusion	23.8	27.3	30.1	26.7	27.8	27.2	26.4	26.7	27.2	24.1	26	22.6	24.2	27.6	23.5
Post-infusion	23.5	28.2	29.4	26.1	27.7	26.6	25	26.1	25.2	24.5	25.3	22.6	24.7	29.4	23.9
Figure S3c
Total cholesterol (mg/dL) in AngII model				Total triglyceride (mg/dL) in AngII model
Tcf7l2fl/fl	Tcf7l2smko			Tcf7l2fl/fl	Tcf7l2SMKO
334.859	222.439			119.512	69.4047
551.586	440.185			107.508	216.013
461.962	605.066			155.806	176.97
426.178	402.979			204.455	175.745
420.256	482.606			331.455	168.813
528.268	428.72			182.693	86.4141
489.951	477.001			191.297	141.237
598.328				232.185
Figure S3d
SBP (mmHg) in BAPN/AngII model
	Tcf7l2fl/fl							Tcf7l2smko
Pre-infusion	116	100	98	93	121	96	109	114	102	97	103	92	96	108	91	106	111	100	100	104
Post-infusion	156	125	143	155	140	154	149	158	148	148	149	110	136	136	139	152	142	142	154	148
Figure S3e
Body weight (g) in BAPN/AngII model
	Tcf7l2fl/fl							Tcf7l2smko
Pre-infusion	27.7	28.1	31.1	31.3	25.6	26.6	26.5	28.2	30	30.9	26.5	23.1	25	25	24	26.3	22.8	21.8	25.2	26.9
Post-infusion	29.7	28.2	26.9	31.2	27.8	29.6	30.3	29.3	28.7	33.2	27.3	24.5	28.8	27.8	25.7	29.6	26.6	24.7	27.1	29.1
Figure S3f
SBP (mmHg) in Elastase model
	Tcf7l2fl/fl											Tcf7l2smko
Pre-elastase	92	120	93	87	96	91	91	92	87	93	87	96	92	87	116	92	85	114	95	102	108	105	108
Post-elastase	93	91	101	96	107	105	103	120	116	96	91	105	120	99	108	94	98	107	109	115	97	108	107
Figure S3g
Body weight (g) in Elastase model
	Tcf7l2fl/fl											Tcf7l2smko
Pre-elastase	21.9	27	23.9	27.3	26.4	26	25.7	30.3	30.9	28.7	31.2	26.4	24.3	25.5	26	23.5	24.6	27.5	23.5	25.7	25.4	24.2	24.5
Post-elastase	20.2	24.9	23.1	25.7	25.5	24	23	28.7	30.2	27.2	29.5	24.4	23	24.5	23.4	22.7	22.8	23.4	23.4	26.8	25.3	25.5	25.4

## Sheet: Figure S4
Figure S4c
Maximum diameter of the infrarenal abdominal aortas (mm)
Tcf7l2fl/fl	Tcf7l2smko
1.253	1.101
1.444	0.894
0.904	1.035
1.789	0.786
1.101	1.051
1.035	0.916
1.062	1.064
1.05476	0.922963
1.29209	1.061
1.05469	0.96
1.26563	0.948
	0.977
Figure S4e
Elastin degradation grade
Tcf7l2fl/fl	Tcf7l2smko
4	1
2	1
3	2
3	3
3	3
2	1
4	2
4	2

## Sheet: Figure S5
Figure S5b
TPM of MMP family
	siCtrl				siTCF7L2
MMP1	125.3	126.42	194.35	131.53	202.47	185.68	356.2	733.45
MMP2	1795.25	1938.14	1703.89	1881.36	1924	1805.68	1863.92	1738.05
MMP3	2.73	3.07	3.04	2.5	2.8	1.22	4.66	7.98
MMP7	0.34	0.13	0.04	0.11	0.76	0.08	0.68	0.32
MMP8	0.06	0.04	0.07	0.08	0.09	0.21	0.04	0.07
MMP9	0	0	0	0	0	0	0.03	0.04
MMP10	2.41	2.5	2.41	2.57	3.93	4.51	4.72	9.75
MMP11	10.55	12.55	13.47	12.44	11.6	9.27	10.5	8.17
MMP12	0.02	0	0.05	0.11	0.11	0.14	0.07	0.1
MMP13	0.07	0.01	0.01	0.04	0	0	0	0.03
MMP14	1106.88	1204.74	1295.72	1045.66	464.27	423.82	497.74	699.93
MMP15	1.08	1.28	1.43	1.39	1.45	0.91	1.48	1.48
MMP16	7.61	8.31	9.76	8.54	8.95	6.06	10.01	13.11
MMP17	7.82	10.09	9.91	8.8	14.77	11.57	13.26	11.92
MMP19	17.83	19.46	19.06	18.67	20.69	16.99	20.02	18.3
MMP20	0	0	0	0	0	0	0	0
MMP21	0.15	0.13	0.06	0.31	0.15	0.25	0.18	0.12
MMP23	42.32	48.32	39.06	44.46	59.63	57.86	44.53	31.75
MMP24	1.08	1.2	1.23	1.23	0.27	0.4	0.42	0.36
MMP25	0.54	0.15	0.34	0.3	0.42	0.07	0.24	0.44
MMP26	0	0	0	0	0	0	0	0
MMP27	0	0	0	0.03	0.03	0.04	0	0.05
MMP28	0.15	0.38	0.14	0.06	2	0.69	0.83	0.79

## Sheet: Figure S6
Figure S6a
Timp1 expression
Tcf7l2 fl/fl	Tcf7l2 SMKO		Tcf7l2 flox
1.00558	8.77383
0.725965	17.6449
1.16846	4.42314
Figure S6b
Timp2 expression
Tcf7l2 fl/fl	Tcf7l2 SMKO
0.796582	3.20703
1.15676	2.91269
1.04666	1.17652
Figure S6c
Timp3 expression
Tcf7l2 fl/fl	Tcf7l2 SMKO
1.25969	3.18455
0.422043	2.07079
1.31827	3.08734
Figure S6d
Timp4 expression
Tcf7l2 fl/fl	Tcf7l2 SMKO
0.786086	2.63357
1.17802	4.52014
1.0359	1.52359
Figure S6e
Mmp2 expression
Tcf7l2 fl/fl	Tcf7l2 SMKO
1.36147	0.729712
0.247093	0.164688
1.39143	0.517452
Figure S6f
Mmp9 expression
Tcf7l2 fl/fl	Tcf7l2 SMKO
0.74141	0.295582
1.15926	0.02645
1.09933	0.046123

[truncated: 1 more sheets: Figure S8]
